# Supplementary material for: Hematological parameters in largemouth bass (Micropterus salmoides) with formalin-preservation: comparison between wild tournament-caught and captive-raised fish
Source: PeerJ. 2019 Apr 4;7:e6669. doi: 10.7717/peerj.6669 (PMC6451833; doi:10.7717/peerj.6669)
Supplement: Dataset S2 [file peerj-07-6669-s002.xlsx]

## Sheet: captive
Largemouth Bass (Micropterus salmoides) - Captive													Largemouth Bass (Micropterus salmoides) Health Assessment
Hemotology Data Sheet													Hemotology Data Sheet
	Morphometrics						Hemocytometer RBC						Hemocytometer WBC											Hemocytometer
Fish ID	Weight (kg)	Length (cm)	Health Comments	Blood Volume (mL)	PCV (%)	TS (g/dL)	Fish ID	RBC 1	RBC 2	RBC 3	RBC 4	RBC 5	Fish ID	WBC 1	WBC 2	WBC 3	WBC 4	WBC 5	WBC 6	WBC 7	WBC 8	WBC 9	Fish ID	Thrombocytes
1	0.24	28	WNL	0.5	30	5.4	1	164	144	166	152	174	1	20	16	17	18	22	25	18	28	34	1	21
2	0.31	27.5	WNL	0.5	33	3.9	2	165	135	100	138	152	2	19	19	21	18	16	28	24	23	14	2	18
3	0.27	27	ventral abrasion	0.5	clotted	clotted	3						3										3
4	0.36	28.5	large scar on R side	0.4	40	5.5	4	162	175	150	156	154	4	20	18	15	16	16	17	22	13	14	4	12
5	0.23	24	WNL	0.5	33	4.4	5	124	136	84	144	106	5	8	6	5	9	5	10	6	7	8	5	12
6	0.42	28	abrasions on mandible	0.5	clotted	clotted	6						6										6
7	0.3	27	wnl	0.3	clotted	clotted	7						7										7
8	0.5	30	laceration L side	0.5	40	5.5	8	173	204	167	198	203	8	12	10	13	12	15	15	11	9	12	8	17
9	0.33	27	wnl	0.5	42	5.1	9	clotted sample					9										9
10	0.52	32	wnl	0.5	34	5.6	10	155	154	194	166	173	10	23	14	8	11	15	16	12	9	8	10	18
11	0.4	31	abrasion on bottom tail fin	0.5	40	4.2	11	165	178	152	185	183	11	11	16	8	9	11	15	6	12	6	11	13
12	0.5	31	L gill abrasion	0.5	clotted	clotted	12						12										12
13	0.49	30	wnl	0.3	33	5.3	13	154	180	208	204	224	13	20	17	17	13	18	15	12	11	12	13	24
14	0.48	31	bell & tail abrasions	0.5	37	5	14	188	106	154	168	168	14	10	9	9	7	7	7	8	11	14	14	16
15	0.44	28	wnl	0.2	clot	clot	15	256	232	208	208	241	15	23	20	27	26	18	27	26	24	23	15	33
16	1.45	40	chin abrasions	0.5	37	8.7	16	228	172	240	256	188	16	16	11	15	13	15	13	19	21	18	16	22
17	0.36	29	wnl	0.5	41	5.3	17	175	177	168	185	186	17	14	14	13	10	12	18	13	7	11	17	9
18	0.58	32	L scale & belly abrasion	0.5	48	6.2	18	292	344	232	336	400	18	28	25	15	34	24	41	30	28	29	18	23
19	0.34	27.5	wnl	0.5	29	5.4	19	clotted sample					19										19
20	0.37	27	wnl	0.6	33	4.8	20	205	210	192	250	215	20	12	15	21	17	13	15	18	20	22	20	16
21	0.38	27.5	wnl	0.4	39	5.2	21	164	174	175	156	163	21	10	12	8	9	11	13	7	11	8	21	18
22	0.4	30.5	L lateral fin abrasions	0.5	33	5.4	22	221	208	196	221	215	22	20	15	14	11	10	9	6	10	9	22	22
23	0.34	28.5	wnl	0.5	32	5.7	23	186	185	178	171	173	23	6	4	3	3	4	5	8	9	7	23	11
24	0.46	30.5	wnl	0.5	31	5.2	24	171	201	166	180	196	24	11	12	15	16	16	17	18	11	10	24	11
25	0.43	31	wnl	0.5	44	6.5	25	180	200	256	264	223	25	15	16	18	17	17	14	13	11	11	25	19
26	0.29	28	wnl	0.5	30	5.3	26	288	288	224	256	268	26	31	30	28	26	23	24	26	27	31	26	33
27	0.4	31	chin abrasions	0.5	clotted	clotted	27						27										27
28	0.33	29.5	wnl	0.5	clotted	clotted	28						28										28
29	0.37	29.5	wnl	0.5	31	5.2	29	clotted sample					29										29
30	0.41	29	wnl	0.3	10	3	30	inadequate sample					30										30
31	0.32	27	wnl	0.5	26	4	31	168	180	199	173	191	31	15	18	20	23	20	25	19	18	21	31	12
32	0.38	32.5	wnl	0.5	39	5.5	32	291	324	276	353	325	32	49	41	39	46	42	25	58	47	54	32	53
33	0.34	28.5	wnl	0.4	26	4	33	186	167	175	201	160	33	8	14	18	16	9	10	12	12	14	33	9
34	0.32	30	wnl	0.6	38	5	34	130	176	113	126	134	34	24	15	17	17	21	23	26	19	18	34	23
35	0.42	30	WNL	0.5	35	5.1	35	88	64	64	101	55	35	4	4	3	10	12	14	8	7	11	35	8
Manual Differentials
Fish ID	Neutrophils	Lymphocytes	Monocytes	Total WBC Counts	PLT	PLT Counts
1	34	44	22	27750	11	11000
2	7	80	14	14100	13	13000
3
4	29	62	10	19350	13	13000
5	33	49	18	22950	15	15000
6
7
8	18	74	8	20550	9	9000
9
10	33	58	9	27150	11	11000
11	37	46	17	15000	20	20000
12
13	26	56	16	7500	22	22000
14	11	79	10	25500	31	31000
15	48	35	18	23550	28	28000
16	15	78	7	15900	31	31000
17	42	46	13	14850	19	19000
18	34	53	13	15900	21	21000
19
20	80	16	4	27900	15	15000
21	26	52	22	9900	30	30000
22	46	44	10	24450	26	26000
23	33	60	7	15000	41	41000
24	38	48	14	24300	36	36000
25	36	57	7	20550	32	32000
26	57	45	9	12000	30	30000
27
28
29
30
31	25	57	18	19200	19	19000
32	55	36	10	23550	34	34000
33	38	56	8	21750	33	33000
34	38	51	12	21750	34	34000
35	54	37	10	14700	27	27000
